# Supplementary material for: Clinical Implications of Prenatal Ultrasonographic Detection of Horseshoe Kidney: Association with Postnatal Outcomes
Source: Diagnostics (Basel). 2026 Jul 15;16(14):2212. doi: 10.3390/diagnostics16142212 (PMC13407429; doi:10.3390/diagnostics16142212)
Supplement: Supplementary file 1 [file diagnostics-16-02212-s001.zip]

Archive with 1 entries (1 files):
- diagnostics-4309557-supplementary.pdf
